# Supplementary material for: The Genetic Structure of Cape Verdean Population Revealed by Y-Chromosome STRs
Source: Genes (Basel). 2025 Aug 25;16(9):999. doi: 10.3390/genes16090999 (PMC12469677; doi:10.3390/genes16090999)
Supplement: Supplementary file 1 [file genes-16-00999-s001.zip]

Archive with 33 entries (20 files):
- .DS_Store
- Figure S1.png
- Figure S2/
- Figure S2/MDS_3D_RST.html
- Figure S2/MDS_3D_RST_files/
- Figure S2/MDS_3D_RST_files/crosstalk-1.2.1/
- Figure S2/MDS_3D_RST_files/crosstalk-1.2.1/css/
- Figure S2/MDS_3D_RST_files/crosstalk-1.2.1/css/crosstalk.min.css
- Figure S2/MDS_3D_RST_files/crosstalk-1.2.1/js/
- Figure S2/MDS_3D_RST_files/crosstalk-1.2.1/js/crosstalk.js
- Figure S2/MDS_3D_RST_files/crosstalk-1.2.1/js/crosstalk.js.map
- Figure S2/MDS_3D_RST_files/crosstalk-1.2.1/js/crosstalk.min.js
- Figure S2/MDS_3D_RST_files/crosstalk-1.2.1/js/crosstalk.min.js.map
- Figure S2/MDS_3D_RST_files/crosstalk-1.2.1/scss/
- Figure S2/MDS_3D_RST_files/crosstalk-1.2.1/scss/crosstalk.scss
- Figure S2/MDS_3D_RST_files/htmltools-fill-0.5.8.1/
- Figure S2/MDS_3D_RST_files/htmltools-fill-0.5.8.1/fill.css
- Figure S2/MDS_3D_RST_files/htmlwidgets-1.6.4/
- Figure S2/MDS_3D_RST_files/htmlwidgets-1.6.4/htmlwidgets.js
- Figure S2/MDS_3D_RST_files/jquery-3.5.1/
- Figure S2/MDS_3D_RST_files/jquery-3.5.1/jquery-AUTHORS.txt
- Figure S2/MDS_3D_RST_files/jquery-3.5.1/jquery.js
- Figure S2/MDS_3D_RST_files/jquery-3.5.1/jquery.min.js
- Figure S2/MDS_3D_RST_files/jquery-3.5.1/jquery.min.map
- Figure S2/MDS_3D_RST_files/plotly-binding-4.11.0/
- Figure S2/MDS_3D_RST_files/plotly-binding-4.11.0/plotly.js
- Figure S2/MDS_3D_RST_files/plotly-htmlwidgets-css-2.11.1/
- Figure S2/MDS_3D_RST_files/plotly-htmlwidgets-css-2.11.1/plotly-htmlwidgets.css
- Figure S2/MDS_3D_RST_files/plotly-main-2.11.1/
- Figure S2/MDS_3D_RST_files/plotly-main-2.11.1/plotly-latest.min.js
- Figure S2/MDS_3D_RST_files/typedarray-0.1/
- Figure S2/MDS_3D_RST_files/typedarray-0.1/typedarray.min.js
- Supplementary Tables.xlsx
