# Supplementary material for: The Genetic Structure of Cape Verdean Population Revealed by Y-Chromosome STRs
Source: Genes (Basel). 2025 Aug 25;16(9):999. doi: 10.3390/genes16090999 (PMC12469677; doi:10.3390/genes16090999)
Supplement: Supplementary file 1 [file genes-16-00999-s001.zip › Figure S2/MDS_3D_RST_files/htmltools-fill-0.5.8.1/fill.css]

@layer htmltools {
  .html-fill-container {
    display: flex;
    flex-direction: column;
    /* Prevent the container from expanding vertically or horizontally beyond its
    parent's constraints. */
    min-height: 0;
    min-width: 0;
  }
  .html-fill-container > .html-fill-item {
    /* Fill items can grow and shrink freely within
    available vertical space in fillable container */
    flex: 1 1 auto;
    min-height: 0;
    min-width: 0;
  }
  .html-fill-container > :not(.html-fill-item) {
    /* Prevent shrinking or growing of non-fill items */
    flex: 0 0 auto;
  }
}
